# Supplementary material for: Effect of Treatment on Steroidome in Women with Multiple Sclerosis
Source: Int J Mol Sci. 2025 Feb 20;26(5):1835. doi: 10.3390/ijms26051835 (PMC11899614; doi:10.3390/ijms26051835)
Supplement: Supplementary file 1 [file ijms-26-01835-s001.zip]

Archive with 2 entries (2 files):
- Effect of treatment on steroidome in women with multiple sclerosis v021, Table S1.pdf
- Effect of treatment on steroidome in women with multiple sclerosis v021, Table S2.pdf
